# Supplementary material for: Novel Antibiofilm Inhibitor Ginkgetin as an Antibacterial Synergist against Escherichia coli
Source: Int J Mol Sci. 2022 Aug 8;23(15):8809. doi: 10.3390/ijms23158809 (PMC9369100; doi:10.3390/ijms23158809)
Supplement: Supplementary file 1 [file ijms-23-08809-s001.zip]

Archive with 1 entries (1 files):
- ijms-1859534-supplementary.pdf
